# Supplementary material for: Effects of fecal microbiota transplant on DNA methylation in subjects with metabolic syndrome
Source: Gut Microbes. 2021 Nov 7;13(1):1993513. doi: 10.1080/19490976.2021.1993513 (PMC8583152; doi:10.1080/19490976.2021.1993513)
Supplement: Supplemental Material [file KGMI_A_1993513_SM2105.zip]

Archive with 16 entries (16 files):
- Figure S1 and S2.png
- Figure S10.png
- Figure S11.png
- Figure S12.png
- Figure S13.png
- Figure S14.pdf
- Figure S15.png
- Figure S16.png
- Figure S17.pdf
- Figure S3 and S4.png
- Figure S5 and S6.png
- Figure S7.png
- Figure S8.png
- Figure S9.png
- Supplemental figure captions.docx
- Supplemental table captions.docx
